# Supplementary material for: Semi-field studies to better understand the impact of eave tubes on mosquito mortality and behaviour
Source: Malar J. 2018 Aug 22;17:306. doi: 10.1186/s12936-018-2457-4 (PMC6106927; doi:10.1186/s12936-018-2457-4)
Supplement: Supplementary file 1 — Additional file 1. Mosquitoes recruiting through eaves or windows. This data file gives the number of mosquitoes captured in each hut each morning depending on the hut treatment (open eaves or open windows) and the date. The sleeper is also noted. [file 12936_2018_2457_MOESM1_ESM.csv]

day	An.gambiae	other mosquitoes	total mosquitoes	Treatment.name	Eaves	Windows	hut
Day1	6	3	9	open.windows.closed.eaves	closed	open	1
Day2	9	8	17	open.windows.closed.eaves	closed	open	2
Day3	5	7	12	open.windows.closed.eaves	closed	open	3
Day4	4	3	7	open.windows.closed.eaves	closed	open	4
Day5	0	6	6	open.windows.closed.eaves	closed	open	1
Day6	2	3	5	open.windows.closed.eaves	closed	open	2
Day7	0	1	1	open.windows.closed.eaves	closed	open	3
Day8	8	18	26	open.windows.closed.eaves	closed	open	4
Day9	1	3	4	open.windows.closed.eaves	closed	open	1
Day10	1	8	9	open.windows.closed.eaves	closed	open	2
Day11	3	11	14	open.windows.closed.eaves	closed	open	3
Day12	33	13	46	open.windows.closed.eaves	closed	open	4
Day13	16	4	20	open.windows.closed.eaves	closed	open	1
Day14	8	8	16	open.windows.closed.eaves	closed	open	2
Day15	8	5	13	open.windows.closed.eaves	closed	open	3
Day16	16	4	20	open.windows.closed.eaves	closed	open	4
Day17	0	1	1	open.windows.closed.eaves	closed	open	1
Day18	14	3	17	open.windows.closed.eaves	closed	open	2
Day19	3	3	6	open.windows.closed.eaves	closed	open	3
Day20	11	2	13	open.windows.closed.eaves	closed	open	4
Day1	18	13	31	closed.windows.open.eaves	open	closed	2
Day2	143	33	176	closed.windows.open.eaves	open	closed	3
Day3	139	12	151	closed.windows.open.eaves	open	closed	4
Day4	123	31	154	closed.windows.open.eaves	open	closed	1
Day5	62	58	120	closed.windows.open.eaves	open	closed	2
Day6	30	18	48	closed.windows.open.eaves	open	closed	3
Day7	126	15	141	closed.windows.open.eaves	open	closed	4
Day8	124	88	212	closed.windows.open.eaves	open	closed	1
Day9	96	49	145	closed.windows.open.eaves	open	closed	2
Day10	104	49	153	closed.windows.open.eaves	open	closed	3
Day11	194	104	298	closed.windows.open.eaves	open	closed	4
Day12	117	31	148	closed.windows.open.eaves	open	closed	1
Day13	51	13	64	closed.windows.open.eaves	open	closed	2
Day14	90	26	116	closed.windows.open.eaves	open	closed	3
Day15	99	21	120	closed.windows.open.eaves	open	closed	4
Day16	85	14	99	closed.windows.open.eaves	open	closed	1
Day17	122	34	156	closed.windows.open.eaves	open	closed	2
Day18	166	10	176	closed.windows.open.eaves	open	closed	3
Day19	64	8	72	closed.windows.open.eaves	open	closed	4
Day20	155	24	179	closed.windows.open.eaves	open	closed	1
