# Supplementary material for: Semi-field studies to better understand the impact of eave tubes on mosquito mortality and behaviour
Source: Malar J. 2018 Aug 22;17:306. doi: 10.1186/s12936-018-2457-4 (PMC6106927; doi:10.1186/s12936-018-2457-4)
Supplement: Supplementary file 2 — Additional file 2. Impact of eave tubes on mosquito entry with open windows. This data file shows the number of mosquitoes captured in each hut each morning depending on the hut treatment (treated eave tubes or untreated eave tubes) and the date. The windows are open during the night. The hut location and the sleeper are also indicated. [file 12936_2018_2457_MOESM2_ESM.csv]

Treatment	day	An.gambiae	other.species	total mosquitoes	An.gambiae alive	An. gambiae dead	An.gambiae bloodfed	alive.24h	dead.24h	hut	sleeper	An.gambiae death.rate	death rate 24h	An.gambiae bloodfeeding rate
Treated inserts	day1	1	1	2	1	1	0	1	1	case 1	A	0.5	0.5	0
Treated inserts	day2	1	6	7	0	1	0	0	1	case 1	A	1	1	0
Treated inserts	day3	6	1	7	1	0	0	1	0	case 1	B	0	0	0
Treated inserts	day4	2	0	2	6	0	0	4	1	case 1	B	0	0.2	0
Treated inserts	day5	2	3	5	2	0	1	2	0	case 1	B	0	0	0.5
Treated inserts	day6	5	2	7	1	1	0	0	2	case 2	B	0.5	1	0
Treated inserts	day7	3	0	3	2	1	0	2	1	case 2	A	0.33	0.33	0
Treated inserts	day8	7	4	11	4	3	0	4	3	case 2	A	0.43	0.43	0
Treated inserts	day9	9	6	15	4	5	0	4	5	case 1	A	0.56	0.56	0
Treated inserts	day10	20	4	24	17	3	0	15	5	case 1	A	0.15	0.25	0
Treated inserts	day11	3	1	4	3	0	0	3	0	case 1	B	0	0	0
Treated inserts	day12	3	0	3	3	0	1	3	0	case 1	B	0	0	0.33
Treated inserts	day13	6	0	6	6	0	0	4	2	case 2	B	0	0.33	0
Treated inserts	day14	29	4	33	27	2	1	24	5	case 2	B	0.07	0.17	0.03
Treated inserts	day15	2	3	5	0	2	0	0	2	case 2	A	1	1	0
Treated inserts	day16	19	4	23	16	3	1	14	5	case 2	A	0.16	0.26	0.05
Treated inserts	day17	33	6	39	26	7	0	18	15	case 1	A	0.21	0.45	0
Treated inserts	day18	37	3	40	30	7	0	30	7	case 1	A	0.19	0.19	0
Treated inserts	day19	23	0	23	19	4	0	18	5	case 1	B	0.17	0.22	0
Treated inserts	day20	10	2	12	10	0	3	9	1	case 1	B	0	0.1	0.3
Treated inserts	day21	11	1	12	11	0	0	10	1	case 2	B	0	0.09	0
Treated inserts	day22	16	0	16	15	1	0	14	2	case 2	B	0.06	0.13	0
Treated inserts	day23	13	3	16	12	0	1	13	1	case 2	A	0	0.07	0.08
Treated inserts	day24	4	2	6	3	1	0	3	1	case 2	A	0.25	0.25	0
Untreated inserts	day1	1	9	10	1	0	0	1	0	case 2	B	0	0	0
Untreated inserts	day2	2	35	37	2	0	2	1	1	case 2	B	0	0.5	1
Untreated inserts	day3	19	28	47	18	1	1	18	1	case 2	A	0.05	0.05	0.05
Untreated inserts	day4	13	11	24	11	2	5	11	2	case 2	A	0.15	0.15	0.38
Untreated inserts	day5	12	6	18	9	3	3	7	5	case 2	A	0.25	0.42	0.25
Untreated inserts	day6	4	4	8	3	1	0	3	1	case 1	A	0.25	0.25	0
Untreated inserts	day7	4	4	8	2	2	0	2	2	case 1	B	0.5	0.5	0
Untreated inserts	day8	20	7	27	19	1	0	18	2	case 1	B	0.05	0.1	0
Untreated inserts	day9	31	22	53	31	0	6	31	0	case 2	B	0	0	0.19
Untreated inserts	day10	26	25	51	25	1	4	25	1	case 2	B	0.04	0.04	0.15
Untreated inserts	day11	4	10	14	3	1	0	3	1	case 2	A	0.25	0.25	0
Untreated inserts	day12	31	15	46	29	2	5	28	3	case 2	A	0.06	0.1	0.16
Untreated inserts	day13	13	9	22	13	0	1	13	0	case 1	A	0	0	0.08
Untreated inserts	day14	44	12	56	43	0	6	43	0	case 1	A	0	0	0.14
Untreated inserts	day15	5	9	14	4	1	2	4	1	case 1	B	0.2	0.2	0.4
Untreated inserts	day16	18	18	36	18	0		16	2	case 1	B	0	0.11	0
Untreated inserts	day17	23	6	29	18	5	0	16	7	case 2	B	0.22	0.3	0
Untreated inserts	day18	66	6	72	59	7	0	51	15	case 2	B	0.11	0.23	0
Untreated inserts	day19	25	9	34	21	4	1	21	4	case 2	A	0.16	0.16	0.04
Untreated inserts	day20	28	4	32	26	2	11	26	2	case 2	A	0.07	0.07	0.39
Untreated inserts	day21	20	3	23	18	2	0	10	10	case1	A	0.1	0.5	0
Untreated inserts	day22	47	9	56	42	5	10	39	8	case1	A	0.11	0.17	0.21
Untreated inserts	day23	29	8	37	23	6	3	22	7	case1	B	0.21	0.24	0.1
Untreated inserts	day24	4	15	19	3	1	0	3	1	case1	B	0.25	0.25	0
