# Supplementary material for: Semi-field studies to better understand the impact of eave tubes on mosquito mortality and behaviour
Source: Malar J. 2018 Aug 22;17:306. doi: 10.1186/s12936-018-2457-4 (PMC6106927; doi:10.1186/s12936-018-2457-4)
Supplement: Supplementary file 3 — Additional file 3. Exit mortality. Number of mosquitoes recaptured post release inside experimental huts. Mosquitoes alive, dead and/or blood fed at recapture and 24 h post recapture. [file 12936_2018_2457_MOESM3_ESM.csv]

Treatment	test	hut	Number of An.gambiae female mosquitoes released	recaptured	alive	dead	death rate at recapture	death rate 24h post recapture	bloodfed	proportion bloodfed
Treated inserts	a	hut 1	50	25	16	9	0.36	0.36	0	0
Treated inserts	b	hut 2	50	39	33	6	0.15	0.18	0	0
Treated inserts	c	hut 2	50	51	44	7	0.14	0.16	0	0
Treated inserts	d	hut 1	50	41	39	2	0.05	0.12	0	0
Treated inserts	e	hut 1	100	74	62	12	0.16	0.41	3	0.04
Treated inserts	f	hut 2	100	65	29	36	0.55	0.62	3	0.05
Treated inserts	g	hut 1	100	90	50	40	0.44	0.71	3	0.03
Treated inserts	h	hut 2	100	71	54	17	0.24	0.33	1	0.01
Untreated inserts	a	hut 2	50	49	47	2	0.04	0.12	0	0
Untreated inserts	b	hut 1	50	45	42	3	0.07	0.09	0	0
Untreated inserts	c	hut 1	50	31	30	1	0.03	0.03	0	0
Untreated inserts	d	hut 2	50	45	44	1	0.02	0.07	1	0.02
Untreated inserts	e	hut 2	100	76	76	2	0.03	0.2	0	0
Untreated inserts	f	hut 1	100	95	92	3	0.03	0.47	17	0.18
Untreated inserts	g	hut 2	100	94	88	6	0.06	0.41	0	0
Untreated inserts	h	hut 1	100	81	78	3	0.04	0.11	5	0.06
