# Supplementary material for: Semi-field studies to better understand the impact of eave tubes on mosquito mortality and behaviour
Source: Malar J. 2018 Aug 22;17:306. doi: 10.1186/s12936-018-2457-4 (PMC6106927; doi:10.1186/s12936-018-2457-4)
Supplement: Supplementary file 4 — Additional file 4. Absence of deflection. Number of mosquitoes recaptured per control hut regarding the treatment of the adjacent hut. [file 12936_2018_2457_MOESM4_ESM.csv]

Treatment adjacent hut	test	hut	An.gambiae female mosquitoes releasedreleased	total recaptured	Recaptured in a control hut	proportion recaptured in control hut out of total recaptured	alive	dead	bloodfed	alive24h	dead24h	proportion.bloodfed	proportion.dead.recapture	proportion.dead.24h.post.recapture	sleeper
control	1	hut2	90	81	18	0.22	16	2	3	15	3	0.17	0.11	0.17	C
control	1	hut3	90	81	41	0.51	37	4	0	36	5	0	0.1	0.12	D
screening	2	hut3	90	77	27	0.35	27	0	0	27	0	0	0	0	D
treated.inserts	3	hut3	90	91	37	0.41	34	3	0	33	4	0	0	0.11	D
treated.inserts	4	hut3	90	82	11	0.13	11	0	2	11	0	0.18	0	0	C
screening	5	hut3	80	73	25	0.34	24	1	3	23	2	0.12	0.04	0.08	C
control	6	hut2	90	83	21	0.25	21	0	1	20	1	0.05	0	0.05	D
control	6	hut3	90	83	33	0.4	32	1	3	32	1	0.09	0.03	0.03	C
treated.inserts	7	hut2	80	67	40	0.6	29	11	0	22	18	0	0.28	0.45	D
screening	8	hut2	80	55	20	0.36	20	0	0	20	0	0	0	0	D
control	9	hut2	90	64	28	0.44	24	4	0	20	8	0	0.14	0.29	D
control	9	hut3	90	64	30	0.47	29	1	6	28	2	0.2	0.03	0.07	C
treated.inserts	10	hut2	90	59	12	0.2	11	1	0	11	1	0	0.08	0.08	C
screening	11	hut2	90	83	8	0.1	8	0	0	8	0	0	0	0	C
control	12	hut2	90	63	11	0.17	10	1	1	9	2	0.09	0.09	0.18	C
control	12	hut3	90	63	10	0.16	10	0	0	10	0	0	0	0	D
treated.inserts	13	hut3	90	67	9	0.13	9	0	0	9	0	0	0	0	C
screening	14	hut3	60	54	11	0.2	11	0	0	11	0	0	0	0	C
control	15	hut2	90	93	10	0.11	10	0	0	10	0	0	0	0	D
control	15	hut3	90	93	7	0.08	7	0	0	7	0	0	0	0	C
treated.inserts	16	hut2	90	64	24	0.38	24	0	0	24	0	0	0	0	D
screening	17	hut2	100	92	12	0.13	11	1	0	11	1	0	0.08	0.08	D
control	18	hut2	90	75	20	0.27	20	0	0	18	2	0	0	0.1	D
control	18	hut3	90	75	19	0.25	19	0	0	17	2	0	0	0	C
treated.inserts	19	hut2	90	65	24	0.37	22	2	2	32	2	0.08	0.08	0.08	C
screening	20	hut2	90	69	9	0.13	9	0	3	8	1	0.33	0	0.11	C
control	21	hut2	90	72	24	0.33	22	2	2	19	5	0.08	0.08	0.21	C
control	21	hut3	90	72	26	0.36	19	7	3	11	15	0.12	0.27	0.58	D
control	22	hut2	90	72	14	0.19	14	0	0	14	0	0	0	0	C
control	22	hut3	90	72	14	0.19	14	0	0	14	0	0	0	0	D
screening	23	hut3	80	76	43	0.57	43	0	0	41	2	0	0	0.05	D
treated.inserts	24	hut3	78	63	5	0.08	5	0	0	5	0	0	0	0	D
