# Supplementary material for: Semi-field studies to better understand the impact of eave tubes on mosquito mortality and behaviour
Source: Malar J. 2018 Aug 22;17:306. doi: 10.1186/s12936-018-2457-4 (PMC6106927; doi:10.1186/s12936-018-2457-4)
Supplement: Supplementary file 5 — Additional file 5. Mortality at recapture inside the enclosure. Number of dead mosquitoes at recapture in the enclosure depending on the treatments installed in the huts. The mortality 24 h post recapture is also available. [file 12936_2018_2457_MOESM5_ESM.csv]

Treatment	test	An.gambiae female mosquitoes released	number of mosquitoes recaptured	dead at recapture	proportion dead at recapture	dead24h	proportion dead 24h post recapture
control	a	90	81	7	0.09	9	0.11
screening	b	90	77	0	0	1	0.01
treated.inserts	c	90	91	13	0.14	17	0.19
treated.inserts	d	90	82	12	0.15	12	0.15
screening	e	80	73	2	0.03	3	0.04
control	f	90	83	1	0.01	2	0.02
treated.inserts	g	80	67	17	0.25	27	0.4
screening	h	80	55	2	0.04	3	0.05
control	i	90	64	7	0.11	13	0.2
treated.inserts	j	90	70	7	0.1	7	0.1
screening	k	90	83	3	0.04	7	0.08
control	l	90	63	2	0.03	4	0.06
treated.inserts	m	90	67	2	0.03	6	0.09
screening	n	60	54	2	0.04	4	0.07
control	o	90	93	0	0	0	0
treated.inserts	p	90	74	6	0.08	10	0.14
screening	q	100	92	3	0.03	7	0.08
control	r	90	75	2	0.03	6	0.08
treated.inserts	s	90	65	2	0.03	3	0.05
screening	t	90	69	1	0.01	4	0.06
control	u	90	72	12	0.17	28	0.39
control	v	90	72	0	0	4	0.06
screening	w	80	76	4	0.05	6	0.08
treated.inserts	x	78	63	6	0.1	10	0.16
